# Supplementary material for: Treatment burden among patients with heart failure attending cardiac clinic of Tikur Anbessa Specialized Hospital: an explanatory sequential mixed methods study
Source: Sci Rep. 2022 Nov 7;12:18899. doi: 10.1038/s41598-022-23700-0 (PMC9640606; doi:10.1038/s41598-022-23700-0)
Supplement: Supplementary file 1 — Supplementary Information 1. [file 41598_2022_23700_MOESM1_ESM.xlsx]

## Sheet: Final Data Set
Code	Age	Wt	Ht	BMI	Sex	Residence	Marietal_Status	Education_Level	Occupation_Status	Monthly_Income	Living_Condition	Smoking_Habit	Class_HF	Baseline_EF	TypeofHF	Commorbidity	NoCommorbities	CauseofHF	HTN	DM	Dyslipidemia	AF	Stroke	ThyroidDx	Asthma	COPD	Cancer	CKD	NeurologyDx	GITDx	MusceltaDx	ViralInfection	OtherDx	DurationHF	DuraionTTHF	FrqFollowup	NumberAppo	TravelTime	NoPrescMed	TypeofMed	NoPillspDay	NoInjpDay	HealthLitracy	KnowCondTT	FamilySupp	SourceMed	CostofMed	AvailbofMed	SideefectMed
1	59	75	170	26	1	0	1	2	4	1000	1	0	1	60	2	0	3	1	0	2	0	1	0	1	1	1	1	1	1	1	1	1	1	30	30	2	2	2	5	0	5	0	1	0	0	1	2	1	0
2	77	73	175	23.8	0	0	1	3	4	4000	1	0	1	60	2	1	0	1	1	2	1	1	1	1	1	1	1	1	1	1	1	1	1	2	2	2	2	0.5	4	0	4	0	1	0	0	1	3	1	1
3	67	60	157	24.3	1	0	1	1	0	1000	1	0	2	40	1	0	1	1	1	2	1	1	1	1	1	1	1	1	1	0	1	1	1	1	1	1	2	0.5	6	0	8	0	1	1	0	2	2	2	1
4	26	40	159	15.8	1	1	0	3	1	5500	2	0	2	60	2	0	2	0	1	2	1	0	1	1	0	1	1	1	1	1	1	1	1	8	8	1	3	48	5	2	4	1	0	0	0	1	3	1	1
5	48	71	172	24	0	0	1	2	1	5000	1	0	2	54	2	0	1	1	1	0	1	1	1	1	1	1	1	1	1	1	1	1	1	0.83	0.83	1	2	1	7	0	11	0	2	0	0	2	0	1	1
6	44	60	161	23.1	1	1	3	1	0	700	0	0	1			0	1	0	1	2	1	0	1	1	1	1	1	1	1	1	1	1	1	12	12	3	1	3	5	2	4	1	2	0	0	2	2	1	0
7	69	74	173	24.7	0	0	1	3	4	3700	1	1	1			0	1	0	1	2	1	0	1	1	1	1	1	1	1	1	1	1	1	6	6	2	2	2	6	2	7	1	1	0	0	0	0	1	1
8	61	69	165	25.3	0	1	1	3	4	1500	1	0	3	40	1	0	2	4	0	2	0	1	1	1	1	1	1	1	1	1	1	1	1	3	3	2	2	2	4	0	4	0	2	0	0	2	2	1	1
9	48	60	170	20.8	0	0	1	3	3	9000	1	0	3	23	0	0	2	2	1	2	0	1	1	1	1	1	1	1	1	1	1	0	1	1	1	1	2	1	6	0	6	0	0	0	0	2	3	1	0
10	42	69	163	26	1	1	1	2	3	10000	1	0	3	30	0	0	1	0	1	2	1	0	1	1	1	1	1	1	1	1	1	1	1	15	13	1	2	24	4	2	3	1	2	1	0	2	2	1	0
11	52	76	179	23.7	0	0	1	3	3	7000	1	0	2	65	2	0	2	0	0	2	1	0	1	1	1	1	1	1	1	1	1	1	1	15	15	2	2	1	5	0	5	0	1	0	0	2	2	2	1
12	39	54	157	21.9	1	0	0	1	0	700	2	0	3	35	0	0	1	0	1	2	1	0	1	1	1	1	1	1	1	1	1	1	1	6	6	2	2	1	4	2	3	1	1	0	0	2	0	0	1
13	39	54	154	22.8	1	0	0	3	3	5000	2	0	1	60	2	0	1	0	1	2	1	0	1	1	1	1	1	1	1	1	1	1	1	29	29	0	3	0.5	3	2	2	1	2	0	0	2	2	2	1
14	32	70	177	22.3	0	1	1	3	1	3500	1	0	1	65	2	0	2	0	1	2	1	0	1	1	1	1	1	1	0	1	1	1	1	3	3	5	1	6	1	1	0	1	2	0	0	1	2	2	0
15	59	51.5	170	17.6	0	0	1	2	3	7000	1	0	1	55	2	0	2	1	0	2	1	1	1	1	1	1	0	1	1	1	1	1	1	0.5	6	0	6	0.33	4	0	4	0	2	1	1	1	1	2	1
16	58	77.8	159	30.9	1	0	3	2	1	5000	0	0	3	35	0	0	4	1	0	0	1	1	1	1	1	1	1	1	0	0	1	1	1	1	1	2	2	2	7	2	9	2	2	0	0	2	1	2	1
17	55	65	170	19	0	0	1	2	1	6000	1	0	3	10	0	0	3	2	0	0	1	1	0	1	1	1	1	1	1	1	1	1	1	6	6	0	4	2	6	2	6	1	3	1	0	2	2	2	0
18	23	60	174	19.8	0	1	0	2	0	0	2	0	2			0	1	0	1	2	1	0	1	1	1	1	1	1	1	1	1	1	1	16	16	0	2	2	5	2	4	1	2	0	0	1	3	2	1
19	63	57	160	22.3	1	1	1	0	0	1000	1	0	3	20	0	0	3	4	1	0	1	1	1	1	1	1	1	1	0	1	1	1	1	6	6	1	3	7	9	0	13	0	4	0	0	1	3	1	1
20	28	50	155	20.8	1	1	0	0	0	300	2	0	1	54	2	0	1	0	1	2	1	0	1	1	1	1	1	1	1	1	1	1	1	5	5	2	2	1	5	2	4	1	2	0	0	2	2	2	1
21	48	64	168	22.7	0	0	1	1	0	600	1	0	0	55	2	0	3	5	0	0	1	1	1	1	1	1	1	1	0	1	1	1	1	8	8	1	3	1	6	0	8	0	2	0	0	2	2	1	1
22	43	81	170	28	0	1	1	2	3	7000	1	0	1	55	2	0	2	1	0	0	1	1	1	1	1	1	1	1	1	1	1	1	1	2	2	5	1	3	7	0	10	0	2	0	0	2	2	2	1
23	49	82	165	30.1	0	0	1	3	1	5000	1	0	1	55	2	0	1	0	1	2	1	0	1	1	1	1	1	1	1	1	1	1	1	2	2	1	2	0.25	6	2	5	1	4	0	0	1	3	1	1
24	55	54	159	21.4	1	0	1	2	3	4000	1	0	2	50	2	0	1	4	1	0	1	1	1	1	1	1	1	1	1	1	1	1	1	1	1	1	2	1	4	0	4	0	1	0	0	1	3	1	1
25	71	88	167	31.6	1	0	1	0	0	600	1	0	2	45	1	0	2	1	0	2	1	1	1	1	1	1	1	1	0	1	1	1	1	3	3	5	1	1	5	0	5	0	2	0	0	1	2	2	1
26	28	65	178	20.5	1	0	1	1	3	1000	1	0	1	65	2	1	0	0	1	2	1	1	1	1	1	1	1	1	1	1	1	1	1	10	10	2	2	0.5	2	2	1	1	3	0	0	2	2	2	1
27	48	76	165	27.9	1	0	1	2	0	600	1	0	1			0	2	5	0	2	0	1	1	1	1	1	1	1	1	1	1	1	1	10	10	2	2	0.5	4	0	4	0	1	0	0	2	2	1	1
28	69	80	175	26.1	0	0	1	1	3	10000	1	1	0	60	2	0	2	5	0	0	1	1	1	1	1	1	1	1	1	1	1	1	1	16	14	2	1	1	7	0	7	0	2	0	0	2	1	2	0
29	50	70	166	25.4	1	1	1	2	0	600	1	0	1	65	2	0	1	4	1	0	1	1	1	1	1	1	1	1	1	1	1	1	1	1	1	5	1	12	6	2	7	2	4	0	0	2	0	2	1
30	71	52	165	19.1	1	1	1	0	0	1000	1	0	1	70	2	0	2	0	1	2	1	0	1	1	0	1	1	1	1	1	1	1	1	30	20	5	1	1	5	2	4	1	4	0	0	2	1	2	1
31	57	67	169	23.5	0	0	1	0	0	1000	1	0	1	65	2	0	3	5	0	0	1	1	1	1	1	1	1	0	1	1	1	1	1	8	8	2	2	2	6	0	6	0	2	1	1	2	1	2	0
32	60	68	165	25	0	0	1	2	3	6530	1	1	2	55	2	0	2	1	1	0	1	1	1	1	1	1	1	1	1	1	0	1	1	6	6	2	2	1	6	0	9	0	3	0	0	2	1	2	1
33	69	72	180	22.2	0	1	1	1	3	500	1	0	1	45	1	0	2	1	0	2	1	1	1	1	1	1	1	1	1	1	0	1	1	4	4	2	3	3	4	0	5	0	2	0	0	2	0	1	1
34	65	55	162	21	0	1	1	0	3	1000	1	1	3	55	2	0	1	6	1	2	1	1	1	1	1	0	1	1	1	1	1	1	1	2	2	2	3	3	2	0	2	0	3	0	0	2	0	1	1
35	20	58	167	20.8	1	0	0	0	0	0	2	0	0	65	2	0	1	5	0	2	1	1	1	1	1	1	1	1	1	1	1	1	1	10	10	5	1	2	2	0	2	0	4	1	0	1	2	0	1
36	53	82	165	30.1	1	1	1	2	1	5000	1	0	0	60	2	1	0	0	1	2	1	1	1	1	1	1	1	1	1	1	1	1	1	3	3	2	2	4	2	2	1	1	2	0	0	1	2	1	1
37	55	90	159	35.6	1	0	1	0	0	3000	1	0	1			0	2	1	0	2	1	0	1	1	1	1	1	1	1	1	1	1	1	3	3	0	4	1	7	0	6	1	2	0	0	2	3	2	1
38	60	70	165	25.7	1	1	1	1	0	700	1	0	2	35	0	0	1	0	1	2	1	0	1	1	1	1	1	1	1	1	1	1	1	8	8	1	2	1	4	0	4	0	2	0	0	2	2	2	1
39	28	52	158	20.8	1	1	1	0	3	1500	1	0	0	60	2	1	0	0	1	2	1	1	1	1	1	1	1	1	1	1	1	1	1	1	1	5	1	24	2	2	1	1	2	1	0	1	2	2	1
40	61	82	176	26.5	0	0	1	3	0	2000	1	0	3	15	0	0	2	2	0	2	1	1	0	1	1	1	1	1	1	1	1	1	1	0.5	0.5	0	3	1	5	0	6	0	2	0	0	2	2	1	1
41	29	54	161	20.8	1	0	0	1	3	1000	2	0	1	45	1	0	1	0	1	2	1	0	0	0	0	0	0	0	0	0	0	0	1	5	5	0	4	1	4	2	3	1	2	0	0	2	2	2	1
42	50	50	170	17.3	1	1	1	1	4	1000	1	0	1			0	1	0	1	2	1	0	1	1	1	1	1	1	1	1	1	1	1	5	5	1	3	4	5	2	4	1	2	0	0	2	2	1	1
43	51	56	172	18.9	0	1	1	3	1	3500	1	0	3	30	0	1	0	4	1	2	1	1	1	1	1	1	1	1	1	1	1	1	1	0.5	0.5	0	6	2	5	0	5	0	2	0	0	0	0	2	1
44	30	63	157	25.6	1	0	1	1	0	500	1	0	1			1	0	0	1	2	1	1	1	1	1	1	1	1	1	1	1	1	1	8	8	0	4	2	4	2	3	1	2	0	0	1	2	2	1
45	67	65	171	22.2	0	1	1	1	4	3000	1	0	1	45	1	0	2	1	0	2	1	1	1	1	1	1	1	0	1	1	1	1	1	4	4	1	3	12	3	0	3	0	2	0	0	2	0	1	1
46	51	80	178	25.2	0	0	1	1	0	300	1	0	2	40	1	0	1	1	0	2	1	1	1	1	1	1	1	1	1	1	1	1	1	2	2	0	6	0.5	6	0	8	0	2	0	0	2	1	3	1
47	47	49	156	20.1	1	0	0	3	3	10000	0	2	1			0	1	0	1	2	1	0	1	1	1	1	1	1	1	1	1	1	1	36	36	1	3	1.5	4	2	3	1	2	0	0	2	2	2	0
48	61	80	172	27	0	1	1	0	3	8000	1	0	1	45	1	1	0	1	1	2	1	1	1	1	1	1	1	1	1	1	1	1	1	9	9	2	2	1	5	0	7	0	2	0	0	2	2	1	1
49	55	79	170	27.3	0	1	1	1	3	3000	1	0	2	25	0	0	2	1	0	2	1	1	0	1	1	1	1	1	1	1	1	1	1	6	6	2	2	1	6	0	6	0	2	0	0	1	3	1	1
50	79	100	175	32.7	0	0	1	2	4	1000	1	0	2	55	2	0	4	2	0	0	0	0	1	1	1	1	1	1	1	1	1	1	1	0.5	0.5	0	6	2	7	0	9	0	2	0	0	2	3	2	1
51	60	57	164	21.2	0	0	1	3	1	10000	1	0	1	70	2	0	2	1	0	0	1	1	1	1	1	1	1	1	1	1	1	1	1	2	2	3	1	0.5	4	0	4	0	0	0	0	1	3	1	1
52	29	41.8	151	18.4	1	0	1	2	0	2000	1	0	2	65	2	1	0	0	1	2	1	1	1	1	1	1	1	1	1	1	1	1	1	1	1	2	2	0.5	3	2	2	1	1	0	0	1	3	1	1
53	26	43	148	19.6	1	0	0	3	0	500	2	0	1			1	0	0	1	2	1	1	1	1	1	1	1	1	1	1	1	1	0	5	5	2	2	1	2	2	1	1	1	0	0	1	3	1	1
54	27	45	157	18.3	1	0	1	1	3	1500	1	0	2	60	2	1	0	0	1	2	1	1	1	1	1	1	1	1	1	1	1	1	1	2	2	0	3	1	2	2	1	1	1	1	1	1	3	0	1
55	65	55	170	19	1	0	1	0	0	1000	2	0	1	45	1	0	2	1	1	0	1	1	1	1	1	1	1	1	1	0	1	1	1	9	9	2	2	2	6	0	8	0	1	0	0	2	1	1	0
56	75	55	167	19.7	0	0	1	0	0	0	1	0	1	65	2	0	2	1	1	2	1	1	1	1	0	1	1	1	1	1	1	1	0	30	30	2	2	1	5	0	5	0	2	0	0	2	2	2	1
57	38	90	157	36.5	1	0	1	1	3	1200	1	0	3	70	2	0	5	1	0	0	0	1	1	1	1	1	1	1	0	1	1	0	1	1	1	0	4	1	10	2	16	2	2	0	0	2	2	2	0
58	60	70	157	28.4	0	0	1	0	0	300	1	0	2	55	2	0	3	1	0	2	1	1	1	1	1	1	1	1	0	0	1	1	1	14	14	1	3	0.5	6	0	7	0	2	0	0	2	2	2	1
59	72	84	169	29.4	0	0	1	1	4	1500	1	0	3	25	0	0	1	1	0	2	1	1	1	1	1	1	1	1	1	1	1	1	1	3	3	1	2	1	6	0	6	0	2	0	0	1	1	1	0
60	50	59	167	21.2	0	0	2	2	3	1000	0	2	3	25	0	0	1	2	1	2	1	1	1	1	1	1	1	1	1	1	1	1	0	2	2	1	3	1	7	0	9	0	2	0	0	2	1	2	1
61	61	64	167	22.9	0	0	1	1	3	5000	1	0	2	25	0	0	1	1	0	2	1	1	1	1	1	1	1	1	1	1	1	1	1	7	7	5	1	0.5	4	0	5	0	1	0	0	2	1	1	1
62	60	53	158	21.2	1	0	1	1	0	2000	1	0	1	65	2	0	1	3	0	2	1	1	1	1	1	1	1	1	1	1	1	1	1	7	7	5	1	1	2	0	2	0	1	0	0	2	1	2	1
63	27	42	160	16.4	1	0	1	3	1	4500	1	0	1	65	2	1	0	0	1	2	1	1	1	1	1	1	1	1	1	1	1	1	1	1	1	2	2	1	2	2	1	1	2	0	0	0	0	1	1
64	33	50	173	16.7	1	0	0	2	3	1000	2	0	0	60	2	0	1	0	1	2	1	1	1	1	1	1	1	1	1	1	1	1	0	16	16	2	2	1	2	2	1	1	1	0	0	2	0	0	1
65	47	75	167	26.9	1	1	1	1	0	1000	1	0	1	67	2	0	3	0	0	0	0	1	1	1	1	1	1	1	1	1	1	1	1	17	17	2	1	2	6	2	5	1	1	0	0	2	1	1	1
66	35	65	163	24.5	1	1	1	2	3	5000	1	0	2	45	1	1	0	0	1	2	1	1	1	1	1	1	1	1	1	1	1	1	1	14	14	2	2	2	3	2	2	1	1	0	0	1	3	1	1
67	68	70	165	25.7	0	0	1	3	4	10000	1	1	1	71	2	0	4	0	0	2	0	1	1	0	1	1	0	1	1	1	1	1	1	4	4	2	2	0.5	3	0	3	0	1	0	0	1	3	1	1
68	55	50	160	19.5	1	1	0	0	0	500	2	0	3	35	0	0	2	0	1	2	1	0	1	1	1	1	1	1	1	1	1	1	0	1	1	0	4	2.5	5	0	6	0	2	0	0	2	1	1	1
69	72	67	170	23.2	0	0	1	3	4	4500	1	0	2	38	0	1	0	1	1	2	1	1	1	1	1	1	1	1	1	1	1	1	1	7	7	2	2	1	4	0	5	0	1	0	0	2	2	1	1
70	42	69	169	23.5	0	1	1	3	1	3000	1	0	1			0	2	5	0	2	0	1	1	1	1	1	1	1	1	1	1	1	1	8	8	2	2	2	4	0	5	0	1	0	0	2	1	1	1
71	48	67	163	25.2	1	0	2	3	1	5500	0	0	1	45	1	0	1	1	1	0	1	1	1	1	1	1	1	1	1	1	1	1	1	4	4	2	2	1	7	2	6	1	2	0	0	2	1	1	1
72	47	100	175	32.7	0	0	0	2	3	7000	2	0	2	45	1	0	1	1	0	2	1	1	1	1	1	1	1	1	1	1	1	1	1	1	1	0	6	1	6	0	8	0	2	0	0	1	3	1	1
73	76	74	165	27.2	0	0	1	1	0	3000	1	0	2	40	1	1	0	2	1	2	1	1	1	1	1	1	1	1	1	1	1	1	1	5	5	2	2	0.5	4	0	4	0	1	0	0	2	1	2	1
74	64	78	178	24.6	1	0	1	0	0	4000	1	2	1			0	1	0	1	2	1	0	1	1	1	1	1	1	1	1	1	1	1	10	10	2	1	0.5	5	2	4	1	2	0	0	1	3	1	1
75	42	53	165	19.5	1	0	3	2	1	2500	0	0	1	60	2	0	1	5	0	2	1	1	1	1	1	1	1	1	1	1	1	1	1	13	13	2	2	0.5	4	0	4	0	1	0	0	1	3	1	1
76	72	60	157	24.3	1	1	1	0	0	0	1	0	1	65	2	0	1	5	0	2	1	1	1	1	1	1	1	1	1	1	1	1	1	2	2	2	1	7	4	0	4	0	1	1	1	2	1	1	1
77	24	48	159	19	1	1	0	2	0	1000	2	0	3	45	1	0	1	0	1	2	1	0	1	1	1	1	1	1	1	1	1	1	1	4	4	1	3	8	7	2	6	1	2	0	0	1	3	1	1
78	80	48	157	19.5	0	0	0	1	3	500	2	0	1	65	2	0	3	1	0	2	1	1	1	1	1	0	1	1	1	0	1	1	1	4	4	2	2	1	2	0	2	0	1	1	0	2	1	1	1
79	29	51	165	18.7	1	0	1	1	3	1500	1	0	1			0	1	0	1	2	1	0	1	1	1	1	1	1	1	1	1	1	1	22	22	3	1	0.5	4	2	3	1	1	0	0	2	1	1	1
80	68	80	170	27.7	0	1	1	1	3	2000	1	0	1	65	2	0	2	6	0	2	1	1	1	1	1	1	1	1	1	1	1	1	0	9	9	2	2	3	2	0	2	0	1	0	0	1	3	1	1
81	38	42	148	19.2	1	0	0	1	0	1000	2	0	2	65	2	0	1	0	1	2	1	0	1	1	1	1	1	1	1	1	1	1	1	17	17	0	4	1	3	2	2	1	1	0	0	2	1	1	1
82	26	50	157	20.3	1	1	1	2	0	2000	1	0	1	55	2	0	1	0	1	2	1	1	0	1	1	1	1	1	1	1	1	1	1	1	1	3	2	3	4	2	3	1	1	1	0	1	3	1	1
83	56	74	164	27.5	0	0	1	2	3	5500	1	0	1	70	2	0	2	5	0	0	1	1	1	1	1	1	1	1	1	1	1	1	1	15	15	2	2	0.5	7	2	6	1	1	0	0	2	1	1	1
84	25	55	160	21.5	1	0	0	3	1	7000	2	0	3	60	2	1	0	0	1	2	1	1	1	1	1	1	1	1	1	1	1	1	1	1	1	1	4	1	3	2	2	1	1	0	0	0	2	0	1
85	47	49	150	21.8	1	0	0	3	3	3000	2	0	1	65	2	0	2	0	1	2	1	0	1	1	1	1	1	1	1	1	1	1	0	37	37	0	4	1	5	2	4	1	1	0	0	2	1	1	0
86	27	49	159	19.4	1	0	1	3	1	5000	1	0	2	60	2	1	0	0	1	2	1	1	1	1	1	1	1	1	1	1	1	1	1	10	10	2	2	1	3	2	2	1	1	1	0	2	2	2	1
87	65	80	160	31.2	1	0	0	0	0	500	0	0	3	70	2	0	3	5	0	2	0	1	1	1	1	1	1	1	1	1	0	1	1	2	2	2	2	1	6	0	6	0	1	1	1	2	1	1	1
88	38	85	170	29.4	1	0	0	0	0	1000	2	0	2	65	2	0	2	0	1	2	1	0	1	1	1	1	1	1	1	1	1	1	0	13	13	0	5	1	6	2	5	1	1	0	0	2	1	1	1
89	70	60	165	22	0	0	0	2	4	4000	0	0	1	60	2	0	3	5	0	0	1	1	1	1	1	1	1	1	0	1	1	1	1	10	9	1	4	1	8	2	8	1	1	0	0	2	2	1	1
90	27	48	169	16.8	1	0	0	2	3	1500	2	0	1			1	0	0	1	2	1	1	1	1	1	1	1	1	1	1	1	1	1	3	3	2	2	1	2	2	1	1	2	0	0	1	3	1	1
91	35	55	170	19	1	0	0	1	3	1000	2	0	2	55	2	0	2	0	1	2	1	1	1	1	1	1	1	1	1	1	1	0	0	8	8	0	4	1	6	2	6	1	1	0	0	1	3	1	1
92	41	73	171	25	0	1	1	2	3	5000	1	0	2	55	2	0	3	1	0	2	0	1	1	1	1	1	1	1	1	1	1	0	1	5	5	2	2	1	4	0	4	0	1	0	0	2	1	1	0
93	19	63	183	18.8	0	0	0	2	0	0	2	0	2	65	2	1	0	0	1	2	1	1	1	1	1	1	1	1	1	1	1	1	1	14	14	3	1	0.5	2	2	1	1	1	0	0	1	3	1	1
94	22	40	155	16.6	1	1	1	1	0	1000	1	0	2			1	0	0	1	2	1	1	1	1	1	1	1	1	1	1	1	1	1	15	1	4	1	1	1	1	0	1	2	0	0	2	1	1	0
95	55	78	170	27	0	0	0	3	1	8000	0	0	1	65	2	0	2	1	0	2	1	1	1	1	1	1	1	1	1	1	1	1	0	5	4	3	1	1	5	0	5	0	2	0	0	2	1	1	1
96	45	72	168	25.5	0	0	0	3	3	2000	2	0	2	65	2	0	2	1	0	0	1	1	1	1	1	1	1	1	1	1	1	1	1	5	5	2	2	0.75	7	0	7	0	1	0	0	2	1	2	0
97	19	42	165	15.4	0	0	0	1	0	0	2	0	2	55	2	0	1	0	1	2	1	1	1	1	1	1	1	1	1	1	1	1	0	8	8	2	2	1	3	2	2	1	2	0	0	1	3	1	1
98	46	45	156	18.5	1	1	1	0	0	500	1	0	1	65	2	0	1	0	1	2	1	0	1	1	1	1	1	1	1	1	1	1	1	7	7	2	2	3	5	2	4	1	3	0	0	2	1	1	1
99	80	91	164	33.8	1	0	0	1	0	3000	0	0	2	38	0	0	3	5	0	2	1	1	1	1	1	1	0	1	1	1	1	1	0	14	14	2	2	0.75	5	0	5	0	1	0	0	2	1	1	1
100	24	38	150	16.9	1	0	0	3	3	5500	2	0	2	74	2	1	0	0	1	2	1	1	1	1	1	1	1	1	1	1	1	1	1	11	11	2	2	0.75	1	1	0	1	2	0	0	1	2	1	1
101	42	55	163	20.7	0	0	1	3	3	1500	1	0	1	60	2	1	0	0	1	2	1	1	1	1	1	1	1	1	1	1	1	1	1	3	3	2	2	2	2	2	1	1	2	0	0	2	1	1	1
102	74	60	165	22	0	1	1	2	4	2000	1	0	1	55	2	0	1	1	0	2	1	1	1	1	1	1	1	1	1	1	1	1	1	7	7	2	4	2	6	0	6	0	2	0	0	1	3	2	1
103	57	59	156	24.2	1	0	1	1	0	0	1	0	2	67	2	0	3	5	0	2	1	1	1	0	1	1	1	1	0	1	1	1	1	10	10	2	3	1	6	0	6	0	3	0	0	2	3	2	1
104	45	72	175	23.5	0	0	1	1	0	0	1	0	2	65	2	0	3	0	0	2	1	0	0	1	1	1	1	1	1	1	1	1	1	11	11	1	3	2	4	2	3	1	1	0	0	1	3	2	1
105	28	48	158	19.2	1	1	1	1	3	10000	1	0	1	65	2	0	1	0	1	2	1	1	1	1	1	1	1	1	1	1	1	1	0	8	8	2	2	6	4	2	3	1	3	1	0	1	3	2	1
106	55	77	165	28.3	0	0	1	3	3	9000	1	0	1	55	2	0	2	5	0	2	1	1	1	1	1	1	1	1	1	1	1	1	0	7	5	2	2	0.67	2	0	2	0	0	0	0	1	3	2	1
107	54	58	160	22.7	1	0	2	0	0	0	0	0	1	55	2	0	1	0	1	2	1	0	1	1	1	1	1	1	1	1	1	1	1	5	5	0	4	0.67	5	2	4	1	2	1	1	2	3	2	1
108	19	51	157	20.7	1	1	0	1	0	0	2	0	2	67	2	0	1	6	1	2	1	1	1	1	1	1	1	1	1	1	1	1	0	15	15	2	2	6	4	0	4	0	1	0	0	2	3	2	1
109	24	57	166	20.7	1	1	0	3	3	3000	2	0	1	58	2	0	2	0	1	2	1	0	1	1	1	1	1	1	1	1	1	1	0	8	8	5	1	24	4	2	3	1	1	0	0	1	2	2	0
110	25	56	168	19.8	1	0	0	1	0	0	2	0	2	60	2	0	1	0	1	2	1	0	1	1	1	1	1	1	1	1	1	1	1	15	10	2	2	1	5	2	8	1	3	1	0	1	3	2	1
111	81	75	162	28.6	1	0	2	1	0	0	0	1	2	45	1	0	2	2	0	2	1	1	1	1	1	1	1	1	0	1	1	1	1	6	6	2	2	0.5	6	0	6	0	3	0	1	2	1	2	1
112	55	58	155	24.1	1	0	0	3	2	9500	0	1	1	55	2	0	3	0	1	2	1	0	0	1	1	1	1	1	1	0	1	1	1	9	9	2	2	3	2	0	2	0	0	0	0	2	1	2	0
113	30	78	160	30.5	1	0	1	3	3	5000	1	0	1	60	2	1	0	0	1	2	1	1	1	1	1	1	1	1	1	1	1	1	1	7	4	2	2	1.5	3	2	2	1	1	0	0	1	3	2	1
114	55	71	164	26.4	1	0	1	0	0	0	1	0	2	55	2	0	2	0	1	2	1	0	1	1	1	1	1	1	1	1	1	1	0	20	20	2	2	1	3	0	3	0	4	1	0	2	3	2	0
115	56	80	178	25.2	0	0	1	3	1	3579	1	0	3	40	1	0	1	1	0	2	1	1	1	1	1	1	1	1	1	1	1	1	1	10	10	2	2	2	5	0	5	0	1	0	0	2	3	2	1
116	27	43	154	18.1	1	1	0	2	0	0	2	0	1	55	2	0	2	0	1	2	1	0	0	1	1	1	1	1	1	1	1	1	1	10	10	1	3	6	4	2	3	1	0	0	0	1	2	2	0
117	76	68	161	26.2	1	0	3	1	0	0	0	0	1	65	2	0	2	5	0	2	0	1	1	1	1	1	1	1	1	1	1	1	1	5	5	0	6	1	4	0	5	0	4	1	1	1	2	2	1
118	35	62	168	22	1	1	1	2	0	0	1	0	1	60	2	0	1	0	1	2	1	0	1	1	1	1	1	1	1	1	1	1	1	2	2	0	4	3	6	2	5	1	1	0	0	1	3	2	0
119	78	70	169	24.5	0	1	1	1	3	6000	1	0	1	65	2	0	2	1	1	2	1	1	1	1	1	1	1	1	0	1	1	1	1	9	9	5	1	9	4	0	4	0	3	1	0	1	3	2	1
120	55	75	174	24.8	0	0	1	1	3	1500	1	1	1	15	0	0	2	1	1	0	1	1	1	1	1	1	1	1	1	1	1	1	0	4	4	5	1	1.5	5	2	4	1	1	0	1	0	0	1	1
121	38	58	154	24.5	1	1	1	1	0	0	1	0	1	65	2	0	1	0	1	2	1	0	1	1	1	1	1	1	1	1	1	1	1	4	4	2	2	6	3	2	2	1	2	0	1	2	2	2	0
122	55	94	165	34.5	1	0	1	2	3	2000	1	0	1	60	2	0	2	5	0	2	1	1	1	1	1	1	1	1	1	1	0	1	1	10	5	0	4	2	2	0	2	0	1	0	0	2	3	2	1
123	32	52	155	21.6	1	0	0	2	0	0	0	0	1	55	2	0	1	0	1	2	1	1	1	1	1	1	1	1	0	1	1	1	1	3	2	2	2	3	5	2	4	1	1	0	1	1	2	2	1
124	62	70	171	23.9	0	0	1	2	3	2800	1	0	0			0	1	5	0	2	1	1	1	1	1	1	1	1	1	1	1	1	1	10	10	5	1	1	2	0	2	0	3	1	0	1	3	1	1
125	54	72	175	23.5	0	1	1	2	3	1500	1	1	1	65	2	0	1	0	1	2	1	0	1	1	1	1	1	1	1	1	1	1	1	10	10	2	2	0.67	4	2	4	1	2	0	0	1	3	2	1
126	19	53	158	21.2	0	1	0	1	0	0	2	0	2	55	2	0	2	0	1	2	1	1	1	1	1	1	1	0	1	1	1	1	0	0.5	0.5	0	4	24	3	0	3	0	1	0	0	2	2	2	1
127	39	70	171	23.9	1	1	1	1	0	0	1	1	2	64	2	0	2	3	0	2	1	0	1	1	1	1	1	1	1	1	1	1	1	8	8	2	2	4	4	0	5	0	2	0	0	2	2	2	1
128	38	59	164	21.9	0	1	1	2	0	0	1	0	1	65	2	0	2	0	1	2	1	0	0	1	1	1	1	1	1	1	1	1	1	5	5	0	6	10	4	2	3	1	1	0	0	1	2	1	1
129	30	59	155	24.6	1	0	0	2	0	0	2	0	1	55	2	0	2	0	1	2	1	1	0	1	1	1	1	1	0	1	1	1	1	10	10	1	3	0.67	5	2	4	1	1	0	0	1	1	1	0
130	38	62	167	22.2	0	0	1	1	3	3000	1	0	1	63	2	0	1	0	1	2	1	1	0	1	1	1	1	1	1	1	1	1	1	3	3	2	2	1	2	2	1	1	1	0	0	2	1	2	1
131	62	68	157	27.6	1	0	1	3	4	9000	1	0	1	55	2	0	3	5	0	0	0	1	1	1	1	1	1	1	1	1	1	1	1	3	3	2	2	2	7	0	9	0	0	0	0	2	2	2	1
132	45	59	158	23.6	1	0	0	0	0	0	0	0	3	40	1	0	1	0	1	2	1	0	1	1	1	1	1	1	1	1	1	1	1	15	15	1	3	1.5	6	0	6	0	4	1	0	2	3	2	0
133	57	82	168	29.1	0	0	1	3	3	15000	1	0	3	15	0	0	2	2	0	2	1	1	0	1	1	1	1	1	1	1	1	1	1	2	2	0	3	1.5	7	2	6	2	1	0	0	2	3	2	0
134	65	70	174	23.1	0	0	1	1	4	600	1	0	1	30	0	0	4	2	0	0	1	1	1	1	1	1	0	1	1	1	1	1	0	15	15	2	2	0.25	8	0	8	0	3	1	0	2	3	2	1
135	72	66	158	26.4	1	0	0	1	0	0	0	0	1	60	2	0	4	1	0	2	0	1	1	1	1	1	1	1	0	1	1	1	1	12	10	2	2	0.25	4	0	4	0	1	0	1	2	3	2	1
136	37	72	169	25.2	0	0	0	2	3	4000	0	1	3	35	0	0	1	4	1	0	1	1	1	1	1	1	1	1	1	1	1	1	1	1.5	1	2	2	0.25	5	2	4	1	1	0	0	2	0	0	1
137	20	54	156	22.2	0	1	0	1	0	0	2	0	1	55	2	0	1	0	1	2	1	0	1	1	1	1	1	1	1	1	1	1	1	8	1	1	3	24	4	2	3	1	1	0	0	2	2	2	1
138	80	78	171	26.7	0	1	1	1	3	6000	1	0	2	35	0	0	2	2	0	2	1	1	1	1	1	1	1	0	1	1	1	1	1	6	6	0	4	24	6	0	8	0	1	0	0	1	3	2	0
139	45	106	170	36.7	0	0	1	3	0	10000	1	0	1	60	2	0	2	1	0	0	1	1	1	1	1	1	1	1	1	1	1	1	1	1	1	4	1	0.67	3	0	4	0	0	0	0	1	3	1	1
140	69	75	169	26.3	0	0	2	1	4	2000	0	0	1	67	2	0	4	1	0	2	1	1	1	1	0	1	1	0	1	1	0	1	1	10	10	2	2	0.33	6	0	6	0	1	0	0	2	3	2	1
141	58	611	68	21.6	0	0	1	1	4	1500	1	0	1	65	2	1	0	1	1	2	1	1	1	1	1	1	1	1	1	1	1	1	1	9	9	2	2	1	4	0	4	0	1	0	1	2	0	2	1
142	31	55	159	21.8	1	0	0	2	0	0	0	0	1	54	2	0	1	0	1	2	1	0	1	1	1	1	1	1	1	1	1	1	1	16	16	3	1	1.5	4	2	3	1	2	0	0	1	3	2	1
143	60	78	166	28.3	1	0	0	2	0	0	0	0	2	40	1	0	3	1	0	0	0	1	1	1	1	1	1	1	1	1	1	1	1	2	2	2	2	2	8	0	8	0	1	0	1	2	2	1	1
144	47	76	164	28.3	0	0	1	2	3	3000	1	1	1	55	2	0	3	1	1	0	1	1	1	1	0	1	1	1	0	1	1	1	1	1	1	0	6	0.25	8	0	9	0	1	0	0	1	3	1	1
145	43	105	180	32.4	0	0	0	3	3	5000	0	0	2	20	0	0	4	2	1	0	1	0	1	1	1	1	1	0	1	1	0	1	1	16	16	0	6	0.5	8	0	14	0	0	0	1	2	3	2	0
146	67	66	169	23.1	0	0	1	1	3	2000	1	0	2	40	1	1	0	2	1	2	1	1	1	1	1	1	1	1	1	1	1	1	1	13	13	3	1	0.5	4	0	4	0	1	0	0	1	3	2	1
147	65	72	164	26.8	1	0	2	1	0	0	0	0	2	70	2	0	2	5	0	0	1	1	1	1	1	1	1	1	1	1	1	1	1	6	6	1	3	1.5	6	2	4	2	1	0	0	2	2	2	1
148	60	68	172	23	0	0	1	2	4	1200	1	1	3	30	0	1	0	1	1	2	1	1	1	1	1	1	1	1	1	1	1	1	1	8	8	2	2	2	4	0	4	0	2	0	0	2	2	1	1
149	28	55	159	21.8	1	0	1	2	0	0	1	0	1	65	2	1	0	0	1	2	1	1	1	1	1	1	1	1	1	1	1	1	1	13	13	3	1	2	4	2	3	1	1	0	0	2	1	2	1
150	70	66	172	22.3	0	0	1	3	1	4000	1	1	1	70	2	0	3	5	0	0	1	1	1	1	1	1	1	1	1	1	1	1	0	10	10	2	2	1	7	0	9	0	0	0	0	1	2	1	1
151	60	56	157	22.7	1	1	1	0	0	0	1	0	0	76	2	0	2	2	1	2	1	1	1	1	1	1	1	1	0	1	1	1	0	12	12	2	2	24	5	0	5	0	3	0	0	1	3	2	1
152	22	48	156	19.7	1	1	0	3	0	0	2	0	1	55	2	0	2	6	0	2	1	1	1	1	1	1	1	1	1	1	1	1	0	12	12	1	3	24	5	2	4	1	0	0	0	2	3	2	1
153	63	68	169	23.8	0	0	1	1	4	4000	1	1	1	50	1	0	3	1	0	2	1	0	1	0	1	1	1	1	1	1	1	1	1	0.75	0.75	2	2	1	7	0	9	0	1	0	0	1	3	1	0
154	61	67	161	25.8	1	1	3	0	0	0	0	0	3	23	0	0	3	4	0	0	0	1	1	1	1	1	1	1	1	1	1	1	1	5	5	2	2	5	6	2	5	2	4	1	0	2	0	2	1
155	38	45	162	17.1	0	0	1	2	3	6000	1	0	3	15	0	0	2	2	1	0	1	1	1	1	1	1	1	1	1	1	1	0	1	1	1	2	2	1	6	0	7	0	1	0	0	2	0	1	1
156	74	67	165	24.6	0	0	1	1	0	0	1	1	1	50	1	0	2	6	0	2	1	1	1	1	1	1	1	1	1	1	1	1	0	3	3	2	2	1	5	0	6	0	2	0	0	2	0	0	1
157	55	111	192	30.1	0	1	1	3	1	17715	1	0	1	65	2	0	2	1	0	2	1	1	1	1	1	1	1	1	1	0	1	1	1	15	15	3	1	5	4	0	4	0	0	0	0	1	3	0	1
158	65	66	159	26.1	1	0	3	0	0	0	0	0	2	70	2	0	4	0	0	2	1	0	0	1	1	1	1	1	1	1	0	1	1	12	12	2	2	0.5	4	0	4	0	3	0	0	2	0	1	0
159	65	76	172	25.7	0	0	1	1	0	0	1	0	3	25	0	0	2	2	0	2	1	1	1	1	1	1	1	1	1	1	1	1	0	30	30	1	3	1.5	5	0	5	0	2	1	0	2	1	1	1
160	56	78	177	24.9	0	1	1	0	0	0	1	0	3	25	0	0	3	2	0	0	1	1	1	1	1	1	1	1	1	1	1	1	0	6	6	0	3	4	7	2	8	2	2	0	0	2	3	2	1
161	52	68	158	27.2	1	0	1	3	1	3333	1	0	1	65	2	0	3	1	0	0	0	1	1	1	1	1	1	1	1	1	1	1	1	2	2	2	2	2	6	0	8	0	0	0	0	1	2	1	1
162	43	70	170	24.2	0	1	1	2	3	20000	1	1	3	35	0	0	2	1	0	2	1	1	1	1	1	1	1	1	1	1	1	1	0	5	5	2	2	2	4	0	4	0	1	0	0	2	3	2	1
163	60	71	162	27.1	0	0	1	3	0	0	1	1	3	30	0	0	2	1	1	0	1	1	1	1	1	1	1	1	1	1	1	1	0	4	4	0	6	1	7	0	8	0	0	0	0	0	0	0	1
164	70	78	173	26.1	0	0	1	1	4	1000	1	0	2	25	0	0	2	1	0	1	1	1	1	1	1	1	1	1	0	1	1	1	1	3	3	2	2	2	6	0	8	0	1	0	1	0	0	1	1
165	83	78	182	23.5	0	0	1	1	4	1200	1	0	2	35	0	0	1	1	1	2	1	1	1	1	1	1	1	1	1	1	1	1	0	3	1	2	2	1	4	0	10	0	4	0	0	2	0	1	1
166	55	69	158	27.6	0	0	1	2	3	4000	1	0	2	15	0	1	0	2	1	2	1	1	1	1	1	1	1	1	1	1	1	1	1	4	4	2	2	1	5	0	7	0	2	0	1	1	3	0	0
167	44	55	156	22.6	1	0	1	3	2	3000	1	0	1	45	1	0	3	0	1	2	1	0	0	1	1	1	1	1	0	1	1	1	1	15	15	2	3	3	6	0	6	0	1	0	1	2	0	1	0
168	60	65	155	27.1	1	0	3	1	0	0	0	0	1	63	2	0	1	6	0	2	1	1	1	1	1	1	1	1	1	1	1	1	1	2	2	2	2	1	2	0	4	0	3	1	1	1	2	1	1
169	53	72	170	24.9	0	0	1	1	3	4000	1	0	1	65	2	0	4	5	0	0	1	1	1	1	1	1	1	1	0	1	1	1	0	3	2	2	2	1	6	0	8	0	1	0	1	2	0	0	1
170	65	62	158	24.8	1	0	3	1	0	0	0	0	1	55	2	0	2	1	0	2	1	1	1	1	1	1	1	1	0	1	1	1	1	30	28	1	3	2	5	0	6	0	3	1	1	2	0	1	1
171	65	55	158	22	1	0	3	0	0	0	0	0	2	65	2	0	3	5	0	0	1	1	1	1	1	0	1	1	1	1	1	1	1	2	1	1	3	1	8	2	12	1	4	1	1	2	0	1	0
172	42	65	165	23.6	0	1	1	2	3	3400	1	1	2	40	1	0	2	0	1	2	1	0	1	1	1	1	1	1	1	1	0	1	1	11	11	2	2	24	7	2	7	1	1	0	1	1	3	2	0
173	40	59	160	23	1	0	1	2	3	5000	1	0	2	20	0	0	1	2	1	2	1	1	1	1	1	1	1	1	1	1	1	0	1	8	8	0	6	3	4	0	8	0	2	0	0	1	2	1	0
174	48	67	165	24.6	0	0	1	2	3	2000	1	0	3	20	0	0	1	2	1	2	1	0	1	1	1	1	1	1	1	1	1	1	1	18	16	0	6	1.5	5	0	10	0	2	0	0	2	0	2	1
175	56	58	166	21	1	0	1	1	0	0	1	0	1	55	2	0	3	5	0	2	1	1	1	1	0	1	1	1	1	1	1	0	1	0.5	0.5	0	4	2	4	0	6	0	1	0	0	2	0	2	1
176	62	93	179	29	0	0	1	3	1	16064	1	1	1	55	2	0	1	1	1	0	1	1	1	1	1	1	1	1	1	1	1	1	1	0.5	0.5	0	6	2.5	3	0	3	0	0	0	0	1	2	2	1
177	53	65	166	23.6	0	0	1	2	1	2000	1	1	2	45	1	0	2	0	1	2	1	0	0	1	1	1	1	1	1	1	1	1	1	6	5	1	4	2.5	6	0	10	0	1	0	0	1	2	1	1
178	61	63	165	23.1	1	1	3	1	0	0	0	0	1	72	2	0	2	1	0	0	1	1	1	1	1	1	1	1	1	1	1	1	1	2	2	2	2	24	5	0	10	0	3	0	0	1	3	2	1
179	60	55	150	24.4	1	0	0	1	4	1200	0	0	1	63	2	0	4	5	0	2	1	1	0	1	1	1	1	1	0	1	1	1	0	9	8	2	2	3	3	0	3	0	1	0	0	1	1	1	1
180	53	54	175	17.6	1	1	3	0	3	14000	2	0	2	42	1	0	1	1	1	2	1	0	1	1	1	1	1	1	1	1	1	1	1	2	2	2	2	24	4	0	4	0	4	1	0	1	3	2	1
181	50	54	152	23.4	1	1	2	0	0	0	0	0	2	55	2	0	2	0	1	2	1	0	1	1	1	1	1	1	1	0	1	1	1	5	4	2	2	48	6	0	7	1	4	1	0	1	3	2	1
182	38	60	168	21.3	0	0	2	2	0	1500	0	1	2	35	0	0	1	2	1	2	1	1	1	1	1	1	1	1	1	1	1	1	0	8	7	1	3	1	4	0	4	0	2	0	1	1	2	1	1
183	56	68	169	23.8	1	1	3	3	1	5586	0	0	1	65	2	1	0	0	1	2	1	1	1	1	1	1	1	1	1	1	1	1	1	6	5	1	3	4.5	3	2	2	1	0	0	0	1	1	0	1
184	55	76	175	24.8	0	1	1	3	1	9000	1	0	1	65	2	0	1	5	0	2	1	1	1	1	1	1	1	1	1	1	1	1	1	20	20	2	2	4	2	0	3	0	0	0	0	1	1	1	1
185	54	74	169	25.9	0	0	1	1	3	1000	1	0	1	50	1	0	1	1	1	2	1	1	1	1	1	1	1	1	1	1	1	1	0	4.5	4	2	2	1	4	0	6	0	2	0	1	1	2	1	1
186	20	67	171	22.9	0	1	0	2	0	0	2	0	1	55	2	1	0	0	1	2	1	1	1	1	1	1	1	1	1	1	1	1	1	9	9	5	1	3	2	2	1	1	2	0	0	1	1	1	1
187	38	46	170	15.9	1	0	1	1	0	0	1	0	2	65	2	0	1	0	1	2	1	0	1	1	1	1	1	1	1	1	1	1	1	6	6	3	1	2.5	5	2	4	1	2	0	0	1	1	2	1
188	50	67	155	27.9	1	0	1	1	0	0	1	0	2	50	1	0	3	1	0	0	1	1	1	1	1	1	1	1	0	1	1	1	1	3	3	2	2	1.5	6	2	7	1	3	0	0	2	0	1	1
189	57	70	162	26.7	1	0	2	3	1	5364	0	0	1	65	2	0	3	1	0	0	1	1	0	1	1	1	1	1	1	1	1	1	1	15	15	2	3	1	5	0	6	0	0	0	1	1	3	2	1
190	58	86	170	29.8	0	0	1	3	1	3934	1	0	2	65	2	0	2	5	0	2	0	1	1	1	1	1	1	1	1	1	1	1	1	2	2	0	4	0.5	5	0	6	0	1	0	1	1	3	1	1
191	54	58	155	24.1	1	0	0	1	3	3000	0	0	2	65	2	0	2	0	1	2	1	0	1	0	1	1	1	1	1	1	1	1	1	31	31	2	2	1	5	2	6	1	2	0	0	2	1	1	1
192	48	85	181	25.9	0	0	1	2	3	2500	1	0	2	25	0	0	0	1	1	2	1	1	1	1	1	1	1	1	1	1	1	1	1	5	5	2	2	0.5	5	0	6	0	1	0	0	2	0	1	1
193	56	75	165	27.5	1	0	2	3	1	5884	0	0	1	65	2	0	1	5	0	2	1	1	1	1	1	1	1	1	1	1	1	1	1	20	19	2	2	2	4	0	4	0	0	0	1	1	3	2	0
194	40	69	173	23.1	0	0	0	2	0	0	0	2	3	20	0	0	1	2	1	2	1	1	1	1	1	1	1	1	1	1	1	1	0	4	4	0	6	1	7	0	11	0	1	0	1	1	3	1	0
195	60	69	164	25.7	0	0	1	3	1	8000	1	1	3	30	0	0	5	1	0	0	0	1	0	1	1	1	1	0	1	1	1	1	1	5	5	2	2	2	8	0	12	0	0	0	0	2	0	2	0
196	74	72	171	24.6	0	0	1	3	0	0	1	0	1	60	2	0	2	5	0	2	1	1	1	1	1	1	1	1	1	1	1	1	0	0.75	0.75	2	2	1	4	0	4	0	1	0	0	1	3	2	1
197	62	68	158	27.2	1	0	3	1	0	0	0	0	1	58	2	0	2	5	0	2	0	1	1	1	1	1	1	1	1	1	1	1	1	13	13	2	2	1.5	5	0	5	0	2	0	0	2	2	2	1
198	75	74	159	29.3	1	0	0	0	0	0	0	0	2	65	2	0	1	0	0	2	1	1	1	1	1	1	1	1	1	1	1	1	1	18	18	2	2	1	2	0	2	0	4	1	1	1	2	2	0
199	68	69	155	28.7	1	0	3	1	0	0	0	0	2	50	1	0	3	5	0	0	1	1	1	0	1	1	1	1	1	1	1	1	1	3	3	2	2	2	6	2	5	1	2	0	1	2	1	2	0
200	64	71	176	22.9	1	0	3	1	0	0	0	0	1	30	0	0	3	1	0	2	1	1	1	1	1	1	0	1	1	1	0	1	1	6	6	2	2	1	4	0	4	0	2	0	1	2	0	1	1
201	48	75	162	28.6	1	1	1	3	1	8000	1	0	1	60	2	0	3	5	0	2	0	1	1	1	1	1	1	1	1	1	1	1	0	6	6	4	1	24	2	0	2	0	0	0	0	1	3	2	1
202	19	48	166	17.4	1	1	0	1	0	0	2	0	1	50	1	0	1	0	1	2	1	0	1	1	1	1	1	1	1	1	1	1	1	5	5	1	3	5	5	2	4	1	0	0	0	1	3	2	0
203	59	76	175	24.8	0	1	1	2	1	4000	1	1	1	60	2	1	0	0	1	2	1	1	1	1	1	1	1	1	1	1	1	1	1	8	8	2	2	24	5	0	6	0	2	0	0	1	1	1	1
204	78	76	174	25.1	0	0	0	0	0	0	0	0	2	30	0	0	2	1	0	0	1	1	1	1	1	1	1	1	1	1	1	1	1	10	10	1	3	2	6	0	6	0	4	0	1	2	0	0	0
205	42	69.5	167	24.7	0	1	0	2	3	5000	0	0	0	65	2	0	2	0	1	2	1	0	1	1	1	1	1	1	1	1	1	1	0	5	5	1	3	3	3	2	2	1	1	0	1	1	2	1	1
206	32	82	162	31.2	1	0	1	1	0	0	1	0	3	35	0	0	1	2	1	2	1	0	1	1	1	1	1	1	1	1	1	1	1	1	1	2	2	0.83	5	0	5	0	1	0	0	1	3	0	1
207	26	54	158	21.6	0	1	1	3	1	1900	1	0	3	30	0	1	0	2	1	2	1	1	1	1	1	1	1	1	1	1	1	1	1	2	1.75	0	6	24	6	0	8	0	0	0	0	2	1	2	1
208	68	75	168	26.6	0	0	1	3	4	4000	1	1	1	55	2	0	2	0	1	2	1	1	1	1	1	1	1	1	1	0	1	1	0	5	5	3	1	0.5	6	0	6	0	2	0	0	1	2	2	1
209	75	71	172	24	0	0	1	3	4	1700	1	0	1	50	1	0	2	1	0	2	1	1	1	1	1	1	1	0	1	1	1	1	1	11	11	2	2	1	5	0	5	0	0	0	1	2	0	0	1
210	38	62	165	1	1	1	1	3	1	6000	1	0	2	55	2	0	2	0	1	2	1	0	1	1	1	1	1	0	1	1	1	1	1	8	8	1	3	24	4	2	3	1	0	0	1	1	1	1	0
211	66	68	163	25.6	0	0	1	2	4	5000	1	1	2	25	0	0	1	1	1	0	1	1	1	1	1	1	1	1	1	1	1	1	1	12	12	2	2	3	7	2	6	1	2	0	0	2	0	1	0
212	50	56	159	22.2	1	0	1	1	0	0	1	0	1	55	2	0	1	0	1	2	1	0	1	1	1	1	1	1	1	1	1	1	1	1	0.67	0	6	0.75	3	2	2	1	2	0	0	2	0	1	0
213	35	71	172	24	0	1	1	2	3	4500	1	1	2	25	0	1	0	0	1	2	1	1	1	1	1	1	1	1	1	1	1	1	1	10	10	1	3	2.5	5	2	6	1	1	0	0	2	0	0	1
214	40	53	158	21.2	1	1	1	1	0	0	1	0	2	40	1	1	0	0	1	2	1	1	1	1	1	1	1	1	1	1	1	1	1	9	7	2	2	48	4	2	5	1	3	1	0	2	1	1	1
215	65	57	162	21.7	1	0	3	0	0	0	0	0	0	70	2	0	3	5	0	2	1	1	1	1	1	1	1	1	1	1	0	1	0	7	7	2	2	1.5	3	0	4	0	4	1	1	2	0	0	1
216	59	72	175	23.5	0	1	1	3	1	8000	1	0	2	40	1	0	2	1	1	2	1	1	1	1	1	1	0	1	1	1	1	1	0	6	6	0	6	48	6	0	6	0	0	0	0	1	3	2	1
217	69	80	170	27.7	0	0	0	3	4	5000	0	0	1	64	2	0	4	1	0	0	0	1	1	1	1	1	1	1	0	1	1	1	1	4	4	2	2	1	7	0	8	0	1	0	0	2	0	1	1
218	38	68	169	23.8	0	1	0	2	3	2000	2	0	1	55	2	0	1	0	1	2	1	0	1	1	1	1	1	1	1	1	1	1	1	14	14	2	2	3	4	2	3	1	2	0	1	2	2	1	1
219	63	65	166	23.6	0	0	1	1	3	2000	1	0	1	55	2	0	2	0	1	2	1	0	1	1	1	1	1	1	1	1	1	1	0	9	8	0	4	3	3	0	3	0	2	0	1	2	0	1	0
220	79	72	171	24.6	0	0	1	2	4	2500	1	0	2	50	1	0	1	1	1	2	1	0	1	1	1	1	1	1	1	1	1	1	1	21	21	2	2	0.5	5	0	5	0	2	0	1	2	1	1	1
221	46	82	167	29.4	0	0	0	3	0	0	0	1	2	55	2	0	4	1	0	0	0	1	1	0	1	1	1	1	1	1	1	1	1	0.5	0.5	0	6	2	6	2	5	1	0	0	1	1	3	2	1
222	59	75	170	26	0	0	0	3	0	0	0	1	1	65	2	0	2	1	0	2	1	1	1	1	1	1	1	1	1	1	1	1	1	2	2	0	6	1.5	5	0	5	0	1	0	0	2	0	2	1
223	67	69.5	169	24.5	0	1	1	3	4	4000	1	1	1	65	2	0	2	1	0	0	1	1	1	1	1	1	1	1	1	1	1	1	1	1	1	2	2	4	8	0	8	0	1	0	0	1	3	0	1
224	42	60	166	21.8	1	0	1	1	0	0	1	0	3	40	1	0	1	2	1	2	1	0	1	1	1	1	1	1	1	1	1	1	1	0.83	0.83	0	6	1.5	3	0	4	0	2	0	0	1	3	0	1
225	54	72	174	23.8	0	1	1	3	1	9000	1	1	0	60	2	0	1	5	0	2	1	1	1	1	1	1	1	1	1	1	1	1	1	6	6	3	1	48	5	0	6	0	1	0	0	1	3	2	1
226	40	65	164	24.2	0	1	1	2	3	1500	1	0	2	63	2	0	2	0	1	2	1	0	0	1	1	1	1	1	1	1	1	1	1	13	13	1	3	24	4	2	3	1	0	0	0	2	0	1	1
227	46	65	168	23	0	0	1	1	3	3500	1	0	3	55	2	0	1	0	1	2	1	0	1	1	1	1	1	1	1	1	1	1	1	5	5	3	1	0.5	4	2	4	1	1	0	0	1	3	0	1
228	78	76	171	26	1	0	3	0	0	0	0	0	1	54	2	0	1	1	0	2	1	1	1	1	1	1	1	1	1	1	1	1	1	4	4	2	2	1	4	0	4	0	3	1	0	1	3	1	0
229	29	65	164	24.2	0	0	1	3	1	6000	1	0	2	50	1	0	1	0	0	2	1	1	1	1	1	1	1	1	1	1	1	1	1	3	3	2	2	1	4	0	5	0	0	0	0	1	3	1	1
230	58	78	162	29.7	0	1	1	3	1	10000	1	1	3	25	0	0	4	1	0	0	0	1	1	1	1	1	1	1	1	1	1	1	0	8	8	1	3	8	6	0	6	0	1	0	0	1	3	2	1
231	45	63	160	24.6	1	0	3	2	0	0	0	0	2	65	2	0	3	1	0	0	0	1	1	1	1	1	1	1	1	1	1	1	1	9	6	0	6	2	7	2	6	2	3	1	1	2	3	2	0
232	30	56	161	21.6	1	1	1	0	0	0	1	0	2	65	2	1	0	0	1	2	1	1	1	1	1	1	1	1	1	1	1	1	1	5	5	1	3	1	2	2	2	1	3	1	1	1	2	2	1
233	79	75	165	27.5	0	0	1	1	4	2000	1	0	2	40	1	0	2	2	0	2	1	1	1	1	1	1	1	0	1	1	1	1	1	10	10	1	3	3	5	0	5	0	2	0	0	0	3	2	1
234	61	78	176	25.2	0	1	1	3	4	5000	1	1	1	55	2	0	1	5	0	2	1	1	1	1	1	1	1	1	1	1	1	1	1	11	11	2	2	48	5	0	5	0	1	0	0	1	3	2	0
235	52	67	158	26.8	1	1	1	2	1	6200	1	0	2	45	1	0	3	6	0	0	1	1	1	0	1	1	1	1	1	1	1	1	1	4	3.5	1	3	2	3	0	3	0	2	0	0	0	0	0	1
236	53	72	176	23.2	0	0	1	3	2	6000	1	1	2	65	2	0	2	5	0	0	1	1	1	1	1	1	1	1	1	1	1	1	1	23	23	2	2	4	5	0	5	0	0	0	1	1	3	0	1
237	40	64	167	22.9	1	0	1	2	0	0	1	0	2	65	2	0	1	0	1	2	1	1	1	1	1	1	0	1	1	1	1	1	1	1	1	2	2	1	6	2	6	1	1	0	0	1	2	0	1
238	30	71	173	23.7	0	1	1	3	1	3000	1	0	3	25	0	0	1	0	1	2	1	0	1	1	1	1	1	1	1	1	1	1	1	1	1	2	2	8	6	2	6	1	0	0	0	1	3	1	1
239	55	68	162	25.9	1	1	3	0	0	0	2	0	3	40	1	0	2	0	1	2	1	0	1	1	1	1	1	1	1	1	1	1	0	0.67	0.67	0	6	5	5	0	6	0	4	1	0	2	3	2	1
240	60	74	170	25.6	0	0	0	2	0	0	0	1	2	45	1	0	2	1	1	0	1	1	1	1	1	1	1	1	0	1	1	1	1	19	19	2	2	1	6	0	9	0	1	0	0	1	2	1	1
241	50	62	167	22.2	0	0	1	2	3	5000	1	0	3	20	0	1	0	2	1	2	1	1	1	1	1	1	1	1	1	1	1	1	1	5	5	0	6	0.25	7	0	7	0	3	1	0	1	3	1	1
242	36	56	159	22.2	1	0	1	3	1	6789	1	0	2	65	2	1	0	0	1	2	1	1	1	1	1	1	1	1	1	1	1	1	1	10	10	5	1	3	3	2	2	1	1	0	1	1	2	1	0
243	26	57	159	22.5	1	0	1	3	0	0	1	0	1	55	2	0	1	0	1	2	1	0	1	1	1	1	1	1	1	1	1	1	1	5	5	0	6	1.5	1	1	0	1	3	0	0	1	1	2	1
244	18	53	157	21.5	1	0	0	0	0	0	2	0	2	45	1	0	1	0	1	2	1	0	1	1	1	1	1	1	1	1	1	1	1	3	1	1	3	3	5	2	4	1	4	0	0	2	1	1	1
245	55	62	164	23.1	0	0	1	3	1	3800	1	0	2	65	2	0	2	0	1	2	1	0	0	1	1	1	1	1	1	1	1	1	1	1	1	2	2	2.5	4	2	4	1	0	0	1	1	2	1	1
246	54	80	170	27.7	0	1	1	2	3	6000	1	0	3	30	0	0	2	1	0	2	1	1	1	1	1	1	1	0	1	1	1	1	1	1.5	1.5	1	2	2	7	0	8	0	1	0	0	1	3	2	1
247	67	57	162	21.7	1	0	2	1	0	0	0	0	1	60	2	0	1	0	0	2	1	1	1	1	1	1	1	1	1	1	1	1	1	3	3	1	3	2.5	4	0	4	0	3	0	1	0	0	1	0
248	56	64	167	22.9	0	0	1	2	3	4000	1	1	1	40	1	1	0	2	1	2	1	1	1	1	1	1	1	1	1	1	1	1	1	10	10	3	1	1.5	4	0	4	0	1	0	0	1	3	1	1
249	83	68	169	23.8	0	0	1	0	0	0	1	0	1	55	2	0	1	1	0	2	1	1	1	1	1	1	1	1	1	1	1	1	1	8	7	2	2	4	4	0	6	0	3	1	1	1	3	1	1
250	29	49	150	21.8	1	0	1	3	0	0	2	0	1	55	2	0	1	0	1	2	1	0	1	1	1	1	1	1	1	1	1	1	1	0.5	0.5	0	7	1	5	2	5	1	1	0	0	2	3	2	1
251	30	62	176	20	1	0	1	2	3	4000	1	1	1	60	2	1	0	0	1	2	1	1	1	1	1	1	1	1	1	1	1	1	1	13	13	2	2	0.83	4	2	3	1	0	0	1	1	2	1	1
252	34	65	167	23.3	0	1	0	1	3	2000	0	0	1	56	2	0	1	0	1	2	1	0	1	1	1	1	1	1	1	1	1	1	1	3	2.5	2	2	24	4	2	3	1	2	0	0	1	2	1	1
253	65	70	170	24.2	0	0	1	3	4	3300	1	1	1	70	2	0	1	1	1	2	1	1	1	1	1	1	1	1	1	1	1	1	0	8	8	2	2	0.75	5	0	5	0	0	0	0	2	3	2	1
254	66	78	171	26.7	0	0	1	3	4	8000	1	1	2	50	1	0	2	5	0	0	1	1	1	1	1	1	1	1	1	1	1	1	1	15	15	3	1	1	6	2	10	2	0	0	0	1	3	1	0
255	19	37	156	15.2	0	1	0	1	0	0	2	0	2	55	2	1	0	0	1	2	1	1	1	1	1	1	1	1	1	1	1	1	1	4	1	2	2	6	3	2	3	1	1	0	0	1	1	1	1
256	61	76	172	25.7	0	1	1	3	4	6000	1	0	2	40	1	0	2	0	1	2	1	1	1	1	1	1	0	1	1	1	1	1	0	1	1	0	6	24	4	0	7	0	0	0	0	2	3	2	0
257	24	52	156	21.4	1	0	1	3	1	5000	1	0	1	60	2	1	0	0	1	2	1	1	1	1	1	1	1	1	1	1	1	1	1	6	6	0	6	1.5	1	1	0	1	1	0	0	2	0	0	0
258	40	62	167	22.2	0	1	1	3	3	3000	1	1	2	35	0	1	0	4	1	2	1	1	1	1	1	1	1	1	1	1	1	1	1	2	2	2	2	24	5	0	6	0	0	0	1	1	3	2	1
259	19	68	167	24.4	0	1	0	2	0	0	2	0	2	40	1	0	1	0	1	2	1	1	1	1	1	1	1	0	1	1	1	1	1	3	3	1	3	8	4	2	4	1	0	0	0	1	1	1	1
260	72	70	166	25.4	1	1	1	0	0	0	1	0	1	70	2	0	2	0	1	2	1	0	1	1	0	1	1	1	1	1	1	1	1	34	34	2	2	4	6	2	5	1	2	1	0	0	1	3	1
261	75	60	162	22.9	1	0	0	0	0	0	0	0	1	65	2	0	5	5	0	0	0	1	1	1	1	1	1	1	1	1	0	1	0	4	4	2	2	2	3	0	3	0	4	1	1	0	0	0	1
262	71	70	169	24.5	0	1	1	1	3	9000	1	0	3	25	0	1	0	2	1	2	1	1	1	1	1	1	1	1	1	1	1	1	1	4	4	0	6	6	3	0	3	0	2	0	0	1	3	2	1
263	37	60	157	24.3	1	0	1	1	0	0	1	0	1	55	2	0	1	0	1	2	1	1	0	1	1	1	1	1	1	1	1	1	1	2	1	0	4	1	4	2	3	1	2	0	0	2	1	1	1
264	59	57	160	22.3	0	0	1	1	1	4000	1	0	1	20	0	0	1	2	0	2	1	1	1	1	1	1	1	1	1	1	1	1	1	27	27	0	3	0.67	5	0	5	0	1	0	0	2	2	2	1
265	75	78	158	31.2	1	0	1	0	0	0	1	0	1	65	2	0	4	5	0	2	0	1	1	1	1	1	1	1	1	1	0	1	0	5	5	1	3	2	7	0	7	3	3	1	1	2	3	2	0
266	48	77	167	27.6	0	0	1	2	0	0	1	0	1	45	1	0	1	1	1	2	1	0	1	1	1	1	1	1	1	1	1	1	1	6	6	2	2	1	9	0	12	0	1	0	0	2	3	2	0
267	60	69	166	25	0	1	1	0	3	7000	1	1	1	25	0	0	1	2	0	2	1	1	1	1	1	1	1	1	1	1	1	1	1	1	0.5	0	4	8	8	0	8	0	3	0	0	1	2	1	1
268	55	74	172	24.9	0	1	1	2	1	6000	1	1	2	15	0	0	1	1	1	2	1	0	1	1	1	1	1	1	1	1	1	1	1	7	7	0	5	3	7	0	7	0	1	0	1	1	3	1	1
269	55	58	158	23.2	1	0	1	0	0	0	1	0	1	55	2	0	2	0	1	2	1	0	1	1	1	1	1	1	1	1	1	1	0	18	18	0	3	4	4	0	4	0	4	1	1	2	3	2	1
270	58	74	170	25.6	1	0	2	0	0	0	0	0	1	60	2	0	1	1	1	2	1	1	1	1	1	1	0	1	1	1	1	1	1	2	2	2	2	1	5	0	9	0	3	1	0	2	2	2	1
271	33	61	167	21.9	1	0	0	0	0	0	0	0	1			0	1	0	0	2	1	1	1	1	1	1	1	1	1	1	1	1	1	4	4	2	2	1	4	2	3	1	3	1	0	1	3	1	1
272	38	64	172	21.6	0	1	1	0	3	5000	0	0	2	64	2	0	1	0	1	2	1	0	1	1	1	1	1	1	1	1	1	1	1	5	5	5	1	48	4	2	3	1	3	0	0	1	2	1	1
273	29	55	170	19	1	1	0	3	1	3500	0	0	2	65	2	0	1	0	1	2	1	0	1	1	1	1	1	1	1	1	1	1	1	3	3	2	2	8	5	2	4	1	1	0	0	1	3	1	0
274	42	50	162	19.1	1	0	0	2	0	0	0	0	0			1	0	0	1	2	1	1	1	1	1	1	1	1	1	1	1	1	1	5	4	2	2	0.5	2	2	1	1	2	0	1	2	0	0	1
275	46	60	156	24.7	1	0	2	2	0	0	0	0	3	50	1	0	2	0	1	0	1	0	1	1	1	1	1	1	1	1	1	1	1	2	2	0	6	2	5	2	5	2	1	0	0	1	1	2	0
276	18	59	155	24.6	1	1	0	1	0	0	2	0	1			1	0	0	1	2	1	1	1	1	1	1	1	1	1	1	1	1	1	11	10	2	2	3	2	2	1	1	1	0	0	2	0	1	1
277	70	75	170	26	1	1	3	0	0	0	0	0	2	25	0	0	2	1	1	0	1	1	1	1	1	1	1	0	1	1	1	1	1	1	1	0	6	6	6	2	7	2	4	1	0	2	2	2	1
278	74	70	157	28.4	1	0	1	0	0	0	1	0	1	40	1	0	1	1	0	2	1	1	1	1	1	1	1	1	1	1	1	1	1	10	10	2	2	2	5	0	5	0	3	0	0	2	2	1	1
279	52	74	162	28.2	0	0	1	2	3	6000	1	0	3	30	0	0	1	2	1	0	1	1	1	1	1	1	1	1	1	1	1	1	1	5	5	3	1	2	5	0	6	0	1	0	0	1	3	2	1
280	65	76	160	29.7	1	1	3	0	0	0	0	0	2	20	2	0	1	1	1	0	1	1	1	1	1	1	1	1	1	1	1	1	1	2.5	2	0	5	2.5	5	2	7	2	4	1	0	2	2	2	0
281	23	60	160	23.4	1	1	0	3	0	0	0	0	0	55	2	0	1	0	1	2	1	0	1	1	1	1	1	1	1	1	1	1	1	0.5	0.5	2	2	48	5	2	4	1	0	0	1	2	2	2	1
282	65	77	168	27.3	0	0	1	1	3	600	1	0	1	55	2	1	0	1	1	2	1	1	1	1	1	1	1	1	1	1	1	1	1	10	10	1	3	2	3	0	3	0	2	0	0	1	1	1	1
283	76	78	169	27.3	0	0	1	0	0	0	1	0	1	20	0	0	2	1	1	2	1	1	1	1	1	1	1	1	0	1	1	1	0	6	6	1	3	1	6	0	6	0	3	1	0	2	0	0	0
284	61	62	158	24.8	1	1	1	0	0	0	1	0	1	60	2	0	2	0	1	2	1	0	1	1	1	1	1	1	1	1	1	1	0	3	3	1	3	9	5	2	4	1	3	1	0	1	3	1	1
285	70	76	171	26	0	1	3	1	3	4500	0	0	2	50	1	0	2	1	1	2	1	1	1	1	1	1	1	0	1	1	1	1	0	4	4	0	4	10	7	0	7	0	1	0	0	2	3	2	1
286	60	68	165	25	1	0	3	3	4	1200	0	0	1			0	2	5	0	2	1	1	1	1	1	1	1	1	1	1	1	1	0	8	8	2	2	2	2	0	2	0	0	0	1	2	1	2	0
287	43	50	155	20.8	1	1	0	2	0	0	0	0	3	10	0	0	2	2	0	2	1	1	1	1	1	1	1	1	1	1	1	1	0	8	8	1	3	6	4	0	4	0	0	0	1	1	2	0	1
288	26	55	176	17.8	0	1	1	2	3	7000	0	0	1	65	2	0	1	0	1	2	1	0	1	1	1	1	1	1	1	1	1	1	1	12	12	1	3	9	5	2	4	1	2	0	0	2	2	2	1
289	60	60	157	24.3	1	0	3	1	0	0	0	0	1	55	2	0	1	0	1	2	1	0	1	1	1	1	1	1	1	1	1	1	1	10	10	1	3	0.5	4	2	3	1	1	0	0	0	0	1	1
290	42	47	155	19.6	1	0	2	1	3	4000	0	0	1	65	2	1	0	0	1	2	1	1	1	1	1	1	1	1	1	1	1	1	1	3	3	2	2	3	4	2	3	1	1	0	1	2	2	2	1
291	36	72	174	23.8	0	0	2	3	3	5000	0	1	2	55	2	1	0	4	1	2	1	1	1	1	1	1	1	1	1	1	1	1	1	0.5	0.5	0	4	0.25	5	0	5	0	0	0	1	2	3	2	1
292	60	80	166	29	1	0	2	2	4	6000	0	0	3	15	0	0	5	5	0	0	0	1	1	1	1	1	1	0	1	1	0	1	1	5	5	1	3	0.5	7	2	8	1	0	0	0	2	2	2	1
293	62	56	157	22.7	1	1	3	0	0	0	0	0	2	30	0	0	2	2	0	2	1	1	1	1	1	1	1	1	1	1	1	1	0	5	5	1	3	1.5	5	0	5	0	3	1	0	2	3	2	1
294	48	58	155	24.1	1	0	2	2	1	3000	0	0	1	55	2	0	1	0	1	0	1	1	1	1	1	1	1	1	1	1	1	1	1	16	16	1	3	1	3	2	2	1	0	0	0	2	3	2	1
295	66	64	162	24.4	0	0	1	3	4	4000	1	0	1	65	2	0	2	1	0	0	1	1	1	1	1	1	1	1	1	1	1	1	1	4	4	2	2	0.5	6	0	6	0	0	0	0	1	2	1	1
296	65	68	165	25	0	0	1	1	0	0	1	1	1	60	2	0	1	5	0	2	1	1	1	1	1	1	1	1	1	1	1	1	1	7	7	2	2	0.5	4	0	4	0	1	0	0	2	2	2	1
297	72	75	164	27.9	1	0	3	1	0	0	0	0	3	70	2	0	3	5	0	2	0	1	1	1	1	1	1	1	1	1	0	1	1	2	2	2	2	1	5	0	5	0	3	1	0	2	0	0	0
298	62	69	174	22.8	0	1	0	1	0	0	0	0	3	15	0	0	2	1	1	2	1	0	1	1	1	1	1	1	1	1	1	1	0	3	3	0	4	3	5	0	5	0	1	0	1	0	0	1	1
299	65	65	155	27.1	1	0	3	0	0	0	0	0	2	55	2	0	2	0	0	0	1	1	1	1	1	1	1	1	1	1	1	1	1	7	7	3	1	2.5	5	2	4	1	2	0	1	2	2	2	0
300	26	57	167	20.4	0	1	0	2	0	0	2	0	1	60	2	1	0	3	1	2	1	1	1	1	1	1	1	1	1	1	1	1	1	1.5	1.5	3	1	2.5	3	0	3	0	2	0	1	1	2	2	0
301	63	70	167	25.1	0	1	1	2	0	0	1	0	1	50	1	0	3	1	0	0	1	1	1	1	1	1	1	1	0	1	1	1	1	15	14	0	6	2	7	0	7	0	0	0	0	2	2	2	1
302	23	61	189	17.1	0	0	0	3	0	0	2	0	2	55	2	0	1	0	1	2	1	0	1	1	1	1	1	1	1	1	1	1	1	7	1	0	6	2	5	2	4	1	0	0	0	2	2	2	1
303	36	47	164	17.5	0	1	1	3	1	8000	1	0	3	20	0	0	1	2	1	2	1	1	1	1	1	1	1	1	1	1	1	1	0	0.5	0.5	0	6	3	7	0	7	0	0	0	0	1	3	1	0
304	62	80	158	32	1	0	1	0	0	0	1	0	1	60	2	0	5	5	0	0	0	1	1	1	1	1	1	0	1	1	0	1	1	1	0.5	2	2	1	6	0	6	0	3	1	0	2	2	2	1
305	40	88	186	25.4	0	0	1	2	3	8000	1	0	1	45	1	0	2	1	0	0	1	1	1	1	1	1	1	1	1	1	1	1	1	10	10	2	2	0.67	4	0	4	0	1	0	0	2	3	2	1
306	49	66	162	25.1	1	1	1	0	0	0	1	0	1	60	2	0	2	0	1	2	0	1	1	1	1	1	1	1	1	1	1	1	1	2	2	2	2	24	3	0	2	1	2	0	1	1	3	2	0
307	47	82	179	25.6	0	0	1	2	3	7500	1	1	2	45	1	0	1	1	0	2	1	1	1	1	1	1	1	1	1	1	1	1	1	1	1	0	6	2	9	0	9	0	1	0	0	1	3	2	1
308	50	74	166	26.9	0	0	0	1	0	0	0	1	1	60	2	0	1	0	1	2	1	1	0	1	1	1	1	1	1	1	1	1	1	3	3	1	6	0.67	5	2	6	1	2	0	0	1	2	1	0
309	19	45	150	20	1	1	0	2	0	0	2	0	1	65	2	1	0	0	1	2	1	1	1	1	1	1	1	1	1	1	1	1	1	11	10	5	1	48	3	2	2	1	1	0	0	0	0	1	1
310	27	65	164	24.2	0	0	0	2	3	3500	0	0	2	55	2	1	0	0	1	2	1	1	1	1	1	1	1	1	1	1	1	1	1	3	2	2	2	1	4	2	4	1	2	0	0	1	1	1	1
311	54	60	165	22	1	0	3	3	1	13000	0	0	1	55	2	0	1	0	1	2	1	0	1	1	1	1	1	1	1	1	1	1	1	6	6	2	2	2	4	0	4	0	1	0	0	1	2	1	1
312	20	55	159	21.8	0	1	0	1	0	0	2	0	1	72	2	1	0	0	1	2	1	1	1	1	1	1	1	1	1	1	1	1	1	9	7	2	2	1	4	2	5	1	2	0	0	1	2	1	0
313	53	52	160	20.3	1	1	1	3	1	6000	1	0	1	60	2	0	1	0	1	2	1	0	1	1	1	1	1	1	1	1	1	1	1	5	5	2	2	10	5	2	4	1	0	0	0	1	3	2	1
314	56	56	158	22.4	0	0	1	1	3	1000	1	1	3	45	1	0	2	0	0	2	1	0	1	1	1	1	1	1	1	1	1	1	1	8	7	1	4	2	6	0	7	0	1	0	0	2	2	2	1
315	50	68	174	22.5	1	0	2	1	1	3500	2	0	2	65	2	0	2	0	0	2	1	0	1	1	1	1	1	1	1	1	1	1	1	7	7	2	2	2	5	2	4	1	1	0	1	2	2	2	1
316	42	61	157	24.7	0	0	1	1	0	0	1	0	2	30	0	1	0	0	1	2	1	1	1	1	1	1	1	1	1	1	1	1	1	2	2	2	2	1	4	0	4	0	2	0	0	2	0	1	1
317	56	62	161	23.9	1	0	3	1	0	0	0	0	3	15	0	0	3	1	0	2	1	0	1	1	1	1	1	1	1	1	1	0	1	4	4	0	6	1	5	0	7	0	2	0	1	1	2	1	1
318	67	78	173	26.1	0	0	1	3	4	4000	1	0	2	65	2	0	4	1	0	0	1	1	1	1	1	1	1	0	1	1	1	1	0	3	2	2	2	1.5	6	2	8	1	1	0	0	1	3	1	0
319	26	58	167	20.8	0	1	0	2	0	0	2	0	2	55	2	1	0	0	1	2	1	1	1	1	1	1	1	1	1	1	1	1	1	11	10	2	2	24	3	2	2	1	0	0	1	1	2	1	1
320	52	65	164	24.2	0	1	1	1	3	9000	1	0	2	65	2	0	1	0	0	2	1	1	1	1	1	1	1	1	1	1	1	1	1	4	1	1	3	24	4	0	4	0	2	0	1	2	3	2	1
321	68	82	169	28.7	0	0	0	3	4	1312	0	0	1	65	2	0	2	1	0	2	0	1	1	1	1	1	1	1	1	1	1	1	1	6	6	2	2	1	4	0	4	0	0	0	0	2	3	2	1
322	23	58	178	18.3	0	0	0	2	0	0	2	0	2	55	2	0	4	1	0	0	0	1	1	1	1	1	1	1	1	0	1	1	1	23	22	1	2	0.5	10	0	19	0	1	0	0	1	2	2	0
323	54	60	165	22	1	0	3	1	1	10000	0	0	3	55	2	0	3	0	0	2	1	0	0	1	1	1	1	1	1	1	1	1	1	6	6	2	2	2	5	2	6	1	1	0	1	1	2	1	1
324	72	76	168	26.9	0	0	0	3	4	1500	0	0	2	35	0	0	5	1	0	0	0	1	1	1	1	1	1	0	1	1	0	1	1	40	40	2	2	0.75	10	0	20	0	1	0	1	0	1	2	0
325	25	70	175	22.9	1	0	0	3	1	4000	0	0	1	55	2	0	2	0	0	2	1	0	1	1	1	1	1	1	1	1	1	1	1	2	2	0	6	4	3	2	2	1	0	0	1	2	0	0	1
[truncated: 50 more columns]

## Sheet: Variables Code and Name
Categorical Variables	Code and Name
Sex	0=Male, 1=Female
Residence	0=Addis Ababa, 1=Outside Addis Ababa
Marietal_Status	0=Single, 1=Married, 2=Divorced, 3=Widowed
Education_Level	0=No Formal Education, 1=Primary School Completed, 2=Secondary School Completed, 3=College & above
Occupation_Status	0=Unemployed, 1=Government Employed, 2=Private Employed, 3=Self-Employed, 4=Retired
Living_Condition	0=Living Alone, 1=Living with marriage partner, 2=Living with others
Smoking_Habit	0=Never Smoker, 1=Former Smoker, 2=Current Smoker
Class_HF (Baseline NYHA Classfication of HF)	0=NYHA Class I, 1=NYHA Class II, 2=NYHA Class III, 3=NYHA Class IV
TypeofHF	0=HF with reduced EF, 1=HF with midline EF, 2=HF with preserved EF
Comorbidity	0=Yes, 1=No
CauseofHF	0=Chronic Rheumatic VHD, 1=Ischemic Heart Disease, 2=Cardiomyopathies, 3=Congenitial Heart Disease, 4=Myocaridal Infarctions, 5=Hypertensive Heart Disease, 6=Others
HTN (Hypertension)	0=Yes, 1=No
DM (Diabetes Mellitus)	0=Type II DM, 1=Type I DM, 2=No
Dyslipidemia	0=Yes, 1=No
AF (Atrial Fibriliation)	0=Yes, 1=No
Stroke	0=Yes, 1=No
Thyroid Disease (Dx)	0=Yes, 1=No
Asthma	0=Yes, 1=No
COPD	0=Yes, 1=No
Cancer	0=Yes, 1=No
Kidney Disease (CKD)	0=Yes, 1=No
Neurology Disease (Dx)	0=Yes, 1=No
GIT Disease (Dx)	0=Yes, 1=No
Musculoskeletal Disease	0=Yes, 1=No
Viral Infections	0=Yes, 1=No
Other Diseases	0=Yes, 1=No
Frequency of Follow-up	0=Every Month, 1=Every Two Month, 2=Every Three Month, 3=Every Four Month, 4=Every Five Month, 5=Every Six Month
Type of Medication	0=Tablet/Capsule only, 1=Injection only, 2=Tablet/Capsule+Injection
Health Literacy	0=Never, 1=Rarely, 2=Sometimes, 3=Often, 4=Always
KnowCondTT (Knowledge about HF & its Treatment)	0=Yes(Good), 1=No(Poor)
FamilySupp (Presence of Family Support)	0=Yes, 1=No
SourceMed (Source of Medication)	0=Free, 1=Payment, 2=Insurance
CostofMed (Monthly Cost of Medication)	0=None, 1=less than 500birr, 2=500-1000birr, 3=above 1000birr
AvailabofMed (Availability of Medications)	0=Always, 1=Often, 2=Sometimes, 3=Not at all
SideeffectMed (Presence of adverse drug effect)	0=Yes, 1=No
HxofHospital (History of Hospitalization in the past 06month)	0=Yes, 1=No
FamilyHxHF (Presence of Family History of HF)	0=Yes, 1=No
BMICat (BMI Category)	0=Underweight, 1=Normal, 2=Overweight, 3=Obesity
AgeCat (Age Category)	0=18-30, 1=31-60, 2=>60
TBQSum_Cat (TBQ Global Sum Score Category)	0=Low Burden (Acceptable Burden), 1=High Burden (Unacceptable Burden)
Pill_Cat (Daily Number of Pills Category)	0=≤5 Pills/day, 1=>5 Pills/day
HFDuration_Cat (HF Duration Category)	0=≤5year, 1=6-10years, 2=>10years
HTN_NEW (Hypertension New Category)	0=No, 1=Yes
AF_NEW (Atrial Fibriliation New Category)	0=No, 1=Yes
Literacy_Cat (Health Literacy New Category)	0=Not Limited Literacy, 1=Limited Literacy
Know (Knowledge about HF & its Treatment New Category)	0=No, 1=Yes
Family (Presence of Family Support New Category)	0=No, 1=Yes
ADR (Presence of adverse drug reaction New Category)	0=No, 1=Yes
Appo_Cat (Number of Appointment New Category)	0=0-2, 1=≥3
Comorbid_Cat (Presence of Comorbidity New Category)	0=No, 1=Yes
HxHF_Cat (History of Hospitalization New Category)	0=No, 1=Yes
TotalMed_Cat (Total Number of Prescribed Medication New Category)	0=≤5 Medications, 2=>5 Medications
Occup_New (Occupation Status New Category)	0=Retired, 1=Government Employed, 2=Private Employed, 3=Self Employed, 4=Unemployed
Smoke New (Smoking Status New Category)	0=Never Smoke, 1=Smoke (Current/Former)
Availability_Ne (Availability of Medications New Category)	0=Good, 1=Poor
Cost_New (Monthly Cost of Medications New Category)	0=<500birr, 1=500-1000birr, 2=>1000birr
SEX_NEW (Sex New Category)	0=Male, 1=Female
RESIDENCE_Cat (Residence New Category)	0=AA, 1=Outside AA
COM_NO (Number of Commorbidities New Category)	0=<2, 1=≥2
TIMEtoClinic (Travel Time to Reach Cardiac Clinic New Category)	0=<1hour, 1=≥1hour
Income_Nca (Monthly Income New Category)	0=>1500birr, 1=≤1500birr
Marital_Ca (Marital Staus New Category)	0=Married, 1=Single, 2=Divorced, 3=Widowed
Living_Ca (Living Condition Status New Category)	0=Cohabiting, 1=Alone
NB: Those variables which are shown as bold are the predictor variables inserted in the binary logistic regression model.
